# Supplementary material for: The analysis of glutamate and glutamine frequencies in human proteins as marker of tissue oxygenation
Source: R Soc Open Sci. 2019 Apr 10;6(4):181891. doi: 10.1098/rsos.181891 (PMC6502398; doi:10.1098/rsos.181891)
Supplement: Supplementary Table S2 [file rsos181891supp2.xlsx]

## Sheet: Foglio1
Region	Protein	ID UNIPROT	GLU/GLN (%)	GLU (%)	GLN (%)
Upstream	Gamma-synuclein (Breast cancer-specific gene 1 protein) (Persyn) (Synoretin) (SR)	SYUG_HUMAN	3.33333	0.15748	0.0472441
Upstream	Protein FAM25A	FM25A_HUMAN	6.5	0.146067	0.0224719
Upstream	Glutamate dehydrogenase 1, mitochondrial (GDH 1) (EC 1.4.1.3)	DHE3_HUMAN	3.08333	0.0663082	0.0215054
Upstream	Shieldin complex subunit 2 (Protein FAM35A) (RINN1-REV7-interacting novel NHEJ regulator 2) (Shield complex subunit 2)	SHLD2_HUMAN	1.26087	0.0694611	0.0550898
Upstream	NUT family member 2A	NTM2A_HUMAN	1.07273	0.0671982	0.0626424
Upstream	NUT family member 2D	NTM2D_HUMAN	1.01786	0.0707196	0.0694789
Upstream	Multiple inositol polyphosphate phosphatase 1 (EC 3.1.3.62) (2,3-bisphosphoglycerate 3-phosphatase) (2,3-BPG phosphatase) (EC 3.1.3.80) (Inositol (1,3,4,5)-tetrakisphosphate 3-phosphatase) (Ins(1,3,4,5)P(4) 3-phosphatase)	MINP1_HUMAN	1.04	0.0533881	0.0513347
Upstream	Bifunctional 3'-phosphoadenosine 5'-phosphosulfate synthase 2 (PAPS synthase 2) (PAPSS 2) (Sulfurylase kinase 2) (SK 2) (SK2) [Includes: Sulfate adenylyltransferase (EC 2.7.7.4) (ATP-sulfurylase) (Sulfate adenylate transferase) (SAT); Adenylyl-sulfate kin	PAPS2_HUMAN	2.44444	0.0716612	0.029316
Upstream	ATPase family AAA domain-containing protein 1 (EC 3.6.1.3) (Thorase)	ATAD1_HUMAN	1.22222	0.0609418	0.0498615
Upstream	Killin	KILIN_HUMAN	3.5	0.0393258	0.011236
Upstream	Phosphatidylinositol 3,4,5-trisphosphate 3-phosphatase and dual-specificity protein phosphatase PTEN (EC 3.1.3.16) (EC 3.1.3.48) (EC 3.1.3.67) (Mutated in multiple advanced cancers 1) (Phosphatase and tensin homolog)	PTEN_HUMAN	2.23077	0.0719603	0.0322581
LIP	Lipase member J (EC 3.1.1.-) (Lipase-like abhydrolase domain-containing protein 1)	LIPJ_HUMAN	1	0.0327869	0.0327869
LIP	Gastric triacylglycerol lipase (GL) (Gastric lipase) (EC 3.1.1.3)	LIPG_HUMAN	0.8125	0.0326633	0.040201
LIP	Lipase member K (EC 3.1.1.-) (Lipase-like abhydrolase domain-containing protein 2)	LIPK_HUMAN	0.684211	0.0325815	0.047619
LIP	Lipase member N (EC 3.1.1.-) (Lipase-like abhydrolase domain-containing protein 4)	LIPN_HUMAN	2	0.0452261	0.0226131
LIP	Lipase member M (EC 3.1.1.-) (Lipase-like abhydrolase domain-containing protein 3)	LIPM_HUMAN	1.04545	0.0543735	0.0520095
LIP	Ankyrin repeat domain-containing protein 22	ANR22_HUMAN	1.125	0.0471204	0.0418848
LIP	AMSH-like protease (AMSH-LP) (EC 3.4.19.-) (STAM-binding protein-like 1)	STALP_HUMAN	1.25926	0.0779817	0.0619266
LIP	Actin, aortic smooth muscle (Alpha-actin-2) (Cell growth-inhibiting gene 46 protein) [Cleaved into: Actin, aortic smooth muscle, intermediate form]	ACTA_HUMAN	2.63636	0.0769231	0.0291777
LIP	Tumor necrosis factor receptor superfamily member 6 (Apo-1 antigen) (Apoptosis-mediating surface antigen FAS) (FASLG receptor) (CD antigen CD95)	TNR6_HUMAN	1.85714	0.0776119	0.041791
LIP	Cholesterol 25-hydroxylase (EC 1.14.99.38) (Cholesterol 25-monooxygenase) (h25OH)	CH25H_HUMAN	0.6	0.0220588	0.0367647
LIP	Lysosomal acid lipase/cholesteryl ester hydrolase (Acid cholesteryl ester hydrolase) (LAL) (EC 3.1.1.13) (Cholesteryl esterase) (Lipase A) (Sterol esterase)	LICH_HUMAN	1.21429	0.0426065	0.0350877
Downstream	Interferon-induced protein with tetratricopeptide repeats 2 (IFIT-2) (ISG-54 K) (Interferon-induced 54 kDa protein) (IFI-54K) (P54)	IFIT2_HUMAN	2.30435	0.112288	0.0487288
Downstream	Interferon-induced protein with tetratricopeptide repeats 3 (IFIT-3) (CIG49) (ISG-60) (Interferon-induced 60 kDa protein) (IFI-60K) (Interferon-induced protein with tetratricopeptide repeats 4) (IFIT-4) (Retinoic acid-induced gene G protein) (P60) (RIG-G)	IFIT3_HUMAN	1.58824	0.110204	0.0693878
Downstream	Interferon-induced protein with tetratricopeptide repeats 1B (Interferon-induced protein with tetratricopeptide repeats 1-like protein)	IFT1B_HUMAN	2.18182	0.101266	0.0464135
Downstream	Interferon-induced protein with tetratricopeptide repeats 1 (IFIT-1) (Interferon-induced 56 kDa protein) (IFI-56K) (P56)	IFIT1_HUMAN	2.08696	0.100418	0.0481172
Downstream	Interferon-induced protein with tetratricopeptide repeats 5 (IFIT-5) (Interferon-induced 58 kDa protein) (Retinoic acid- and interferon-inducible 58 kDa protein) (P58)	IFIT5_HUMAN	2.19048	0.0954357	0.0435685
Downstream	Pantothenate kinase 1 (hPanK) (hPanK1) (EC 2.7.1.33) (Pantothenic acid kinase 1)	PANK1_HUMAN	1.80952	0.0635452	0.0351171
Downstream	Kinesin-like protein KIF20B (Cancer/testis antigen 90) (CT90) (Kinesin family member 20B) (Kinesin-related motor interacting with PIN1) (M-phase phosphoprotein 1) (MPP1)	KI20B_HUMAN	1.8189	0.126923	0.0697802
Downstream	5-hydroxytryptamine receptor 7 (5-HT-7) (5-HT7) (5-HT-X) (Serotonin receptor 7)	5HT7R_HUMAN	1.54545	0.0354906	0.0229645
Downstream	Ribonuclease P protein subunit p30 (RNaseP protein p30) (EC 3.1.26.5) (RNase P subunit 2)	RPP30_HUMAN	5	0.0559701	0.011194
Downstream	Ankyrin repeat domain-containing protein 1 (Cardiac ankyrin repeat protein) (Cytokine-inducible gene C-193 protein) (Cytokine-inducible nuclear protein)	ANKR1_HUMAN	4.25	0.106583	0.0250784
Downstream	Polycomb group RING finger protein 5 (RING finger protein 159)	PCGF5_HUMAN	1.66667	0.078125	0.046875
